# Supplementary material for: Flagellar Perturbations Activate Adhesion through Two Distinct Pathways in Caulobacter crescentus
Source: mBio. 2021 Feb 9;12(1):e03266-20. doi: 10.1128/mBio.03266-20 (PMC7885107; doi:10.1128/mBio.03266-20)
Supplement: TABLE S1 [file mBio.03266-20-st001.xlsx]

## Sheet: Sheet1
Gene	P0	P1	P2	P3	P4	P5
CCNA_03484; NfeD-related membrane protease regulator	-0.18	-2.52	-3.62	-5.07	-6.14	-6.34
CCNA_02666; chemotactic signal-response protein CheL	0.22	-2.3	-3.76	-4.5	-4.42	-4.49
CCNA_01526; flagellar biosynthesis regulatory protein FlaF	-0.12	-1.13	-3.55	-4.4	-4.39	-5.25
CCNA_00747; cyclic-di-GMP phosphodiesterase, flagellum assembly factor TipF	-0.12	-1.76	-3.34	-4.12	-4.49	-4.32
CCNA_02142; flagellar basal-body rod protein FlgF	-0.05	-1.41	-2.88	-4.41	-4.64	-4.59
CCNA_00050; apolipoprotein N-acyltransferase Lnt	0.17	-1.68	-2.06	-3.61	-4.31	-4.43
CCNA_03538; NAD-dependent epimerase/ dehydratase	0.01	-2.8	-3.01	-3.27	-3.59	-3.07
CCNA_00952; flagellar assembly protein FlbE/FliH	0.07	-1.72	-3.81	-3.99	-3.46	-2.72
CCNA_02664; flagellar assembly regulator FliX	-0.09	-1.22	-3.4	-3.22	-3.87	-3.51
CCNA_02946; spsF-related cytidylyltransferase	-0.11	-1.53	-3.21	-3.29	-3.36	-3.45
CCNA_01002; flagellar biosynthesis protein FliP	0.02	-2.16	-3.03	-3.43	-3.58	-2.61
CCNA_01005; flagellar basal-body rod protein FlgC	-0.22	-1.42	-2.68	-3.39	-3.78	-3.44
CCNA_01004; flagellar basal-body rod protein FlgB	0.2	-1.32	-2.22	-3.67	-3.91	-3.19
CCNA_00954; AAA-family response regulator FlbD	0.15	-1.75	-2.74	-2.82	-3.45	-3.43
CCNA_02411; soluble lytic transglycosylase PleA	-0.01	-1.54	-2.84	-3.04	-3.19	-3.37
CCNA_02667; flagellar basal-body protein FlbY	0	-1.24	-2.55	-3.44	-3.24	-3.35
CCNA_02140; flagellar motor switch protein FliM	0.15	-1.98	-2.93	-3.1	-2.77	-3.05
CCNA_00943; flagellar hook-associated protein FlaN	-0.01	-1.13	-2.69	-3.23	-3.28	-3.5
CCNA_02860; DnaJ-class molecular chaperone	-0.28	-0.77	-1.93	-3.44	-3.43	-4.15
CCNA_00821; hypothetical protein	0.04	-2.05	-2.3	-2.36	-3.33	-3.48
CCNA_00956; flagellar biosynthesis protein FlhA	0.04	-1.71	-2.75	-3.14	-2.83	-2.96
CCNA_02855; PepSY peptidase propeptide domain protein	-0.02	-2.09	-1.22	-2.37	-3.64	-4.02
CCNA_02143; flagellar basal-body rod protein FlgG	0.04	-1.15	-2.54	-3.07	-3.2	-3.22
CCNA_02144; flagella basal body P ring formation protein FlgA	-0.02	-1.26	-2.12	-3.41	-3.45	-2.91
CCNA_02315; Cro/CI-family transcriptional regulator	-0.04	-0.87	-2.13	-2.65	-3.54	-3.72
CCNA_00946; basal-body rod modification protein FlgD	0.23	-0.57	-1.81	-2.57	-3.42	-4.48
CCNA_00953; flagellar motor switch protein FliN	0.09	-1.59	-2.27	-2.93	-3.02	-2.82
CCNA_01532; regulatory protein FlaY	0.01	-1.02	-2.24	-2.95	-3.2	-3.17
CCNA_00947; flagellar hook protein FlgE	0.02	-0.99	-2.13	-2.95	-3.19	-3.14
CCNA_00446; chemotaxis receiver domain protein CheYII	0.02	-1.09	-1.92	-2.71	-2.97	-3.67
CCNA_00942; flagellar hook-associated protein FlgL	0.11	-1.15	-2.22	-2.72	-3.01	-3.15
CCNA_01003; flagellar biosynthesis protein FliO	0.11	-1.13	-2.67	-2.54	-3.3	-2.58
CCNA_01131; flagellar biosynthesis protein FlhB	-0.13	-1.98	-2.05	-2.8	-2.57	-2.67
CCNA_00668; capsular polysaccharide biosynthesis protein	-0.1	-1.21	-1.47	-2.73	-3.51	-3.13
CCNA_01445; hypothetical protein	-0.16	-1.72	-2.12	-2.25	-2.85	-2.88
CCNA_02949; S-adenosylmethionine-dependent methyltransferase related protein	-0.06	-1.2	-2.16	-2.82	-2.7	-2.87
CCNA_02463; UDP glucuronic acid epimerase	-0.12	-2.2	-1.98	-2.47	-2.18	-2.7
CCNA_00944; flagellar hook length determination protein	-0.23	-2.05	-1.05	-2.84	-3.11	-2.47
CCNA_00459; Na+/H+ antiporter NhaA	-0.01	-0.88	-1.8	-2.64	-3.09	-3.02
CCNA_02950; protoporphyrinogen oxidase-related protein	0.07	-0.87	-1.89	-2.38	-3.09	-3.18
CCNA_01524; flagellar modification protein FlbA	0.02	-1.02	-2.16	-2.48	-2.91	-2.76
CCNA_02951; WbqC-like family protein	0.09	-0.51	-1.87	-2.52	-3.27	-3.16
CCNA_00823; LuxR-like DNA-binding protein	-0.01	-1.37	-1.44	-2.19	-3.26	-2.91
CCNA_01219; putative cytosolic protein	-0.54	-0.43	-1.66	-2.16	-3.33	-3.59
CCNA_00950; flagellar M-ring protein FliF	0.12	-1.42	-2.18	-2.02	-2.91	-2.6
CCNA_02145; flagellar L-ring protein FlgH	0.07	-0.89	-2.04	-2.7	-2.86	-2.61
CCNA_03135; flagellar protein export ATPase FliL	0.05	-1.39	-2.03	-2.55	-2.65	-2.15
CCNA_00233; UDP-N-acetylglucosamine 4,6-dehydratase	0.23	-0.98	-2.33	-2.43	-2.3	-2.71
CCNA_03136; flagellar biosynthesis chaperone FliJ	0.02	-1.37	-2.01	-2.45	-2.32	-2.51
CCNA_01198; dTDP-4-dehydrorhamnose reductase	-0.04	-0.88	-1.89	-2.65	-2.55	-2.67
CCNA_00444; chemotaxis protein methyltransferase CheRI	0.07	-0.87	-1.67	-2.29	-2.71	-3.01
CCNA_02947; spsG-related polysaccharide biosynthesis protein	0.11	-0.94	-2.26	-2.41	-2.52	-2.37
CCNA_02241; YjgF/YER057c/UK114-family protein	-0.04	-1.26	-2.11	-2.57	-2.12	-2.41
CCNA_00501; glucosyltransferase	-0.04	-1.63	-2.09	-2.31	-2.06	-2.26
CCNA_03265; CBS pair-family sensor histidine kinase/receiver domain protein	-0.03	-1.32	-2.21	-2.01	-2.04	-2.54
CCNA_00234; WecE-family cell wall biogenesis enzyme	0.07	-0.63	-1.89	-2.45	-2.42	-2.56
CCNA_02138; flagellar motility protein MotE	-0.05	-1.26	-2.04	-1.86	-2.43	-2.17
CCNA_01130; flagellar biosynthesis protein FliR	-0.08	-0.9	-1.4	-2.31	-2.59	-2.49
CCNA_00447; chemotaxis protein CheD	0.19	-0.66	-1.3	-2.57	-2.48	-2.63
CCNA_00390; ADP-heptose--LPS heptosyltransferase	0.1	-1.61	-1.93	-1.8	-2.3	-1.97
CCNA_02127; bifunctional lysylphosphatidylglycerol flippase/synthetase MprF	0.16	-1.01	-0.61	-2.22	-2.69	-2.77
CCNA_01675; outer membrane translocation and assembly protein TamA	0.02	-1.4	-1.99	-2.03	-1.83	-1.97
CCNA_01446; LL-diaminopimelate aminotransferase	0.09	-1.05	-1.65	-2.22	-2.16	-2.1
CCNA_01058; helix-turn-helix transcriptional regulator	-0.03	-0.65	-1.16	-1.5	-2.86	-2.94
CCNA_02282; VanZ family protein	0.03	-0.63	-1.25	-1.57	-2.32	-3.16
CCNA_02961; NeuB-family N-acetylneuraminate synthase	0.07	-1	-1.69	-2.04	-2.09	-1.98
CCNA_01430; hypothetical protein	0.05	-2.04	-1.31	-2.04	-1.82	-1.59
CCNA_03577; DNA polymerase I	0.02	-0.46	-0.7	-1.74	-2.76	-2.82
CCNA_03289; type II toxin-antitoxin system HicB family antitoxin	-0.17	-0.19	-0.35	-1.76	-3.19	-2.97
CCNA_03507; GGDEF/EAL phosphodiesterase PdeA	0	-1.23	-1.69	-1.57	-1.88	-1.85
CCNA_02665; flagellar P-ring protein FlgI	0.12	-0.67	-1.47	-2.05	-2.1	-1.93
CCNA_01373; hypothetical protein	0.06	-0.2	-0.37	-1.39	-3	-3.26
CCNA_01676; autotransporter translocation and assembly factor TamB	-0.01	-1.24	-1.6	-1.59	-1.9	-1.84
CCNA_02525; aspartate carbamoyltransferase	-0.29	0.17	-1.75	-1.56	-1.89	-3.13
CCNA_02881; oxoglutarate semialdehyde dehydrogenase	0.11	-0.97	-1.38	-2.04	-1.73	-2.03
