# Supplementary material for: Flagellar Perturbations Activate Adhesion through Two Distinct Pathways in Caulobacter crescentus
Source: mBio. 2021 Feb 9;12(1):e03266-20. doi: 10.1128/mBio.03266-20 (PMC7885107; doi:10.1128/mBio.03266-20)
Supplement: TABLE S2 [file mBio.03266-20-st002.xlsx]

## Sheet: Sheet1
Gene	P0	P1	P2	P3	P4	P5
CCNA_02513; holdfast synthesis protein HfsA	-0.11	1.27	3.36	5.43	7.46	9.03
CCNA_02512; polysaccharide autokinase-related protein HfsB	0	1.29	3.35	5.35	7.19	8.63
CCNA_02514; polysaccharide secretin protein HfsD	-0.06	1.2	3.19	5.23	7.22	8.79
CCNA_02567; sensory transduction histidine kinase PleC	-0.04	0.38	3.08	5.34	7.51	9.29
CCNA_00094; WecG/TagA-family glycosyltransferase HfsJ	0.02	1.29	3.26	5.19	7.1	8.65
CCNA_02360; holdfast glycosyl transferase family 2 protein HfsL	-0.14	1.15	2.99	5.14	7.11	8.5
CCNA_02509; glycosyltransferase HfsG	0	1.07	3.02	5.1	7.01	8.36
CCNA_02510; oligosaccharide deacetylase HfsH	-0.16	1.27	3.04	4.86	6.75	8.12
CCNA_03043; type IV pilin protein PilA	0.12	0.95	2.82	4.58	6.15	7.16
CCNA_01926; GGDEF diguanylate cyclase DgcB	0.16	0.99	2.73	4.61	6.13	7.17
CCNA_00137; hybrid two-component histidine kinase/receiver protein ShkA	-0.19	1.16	2.74	4.21	5.59	6.64
CCNA_01644; chemotaxis protein MotB	-0.01	1.35	2.61	4.18	5.4	6.27
CCNA_02137; TPR-containing protein FssB	0.05	1.03	2.3	3.86	5.18	6.05
CCNA_01117; conserved hypothetical protein FssA	0.25	0.94	2.38	3.83	5.07	5.94
CCNA_00948; CtrA inhibitory protein SciP	0.43	1.27	2.21	3.83	4.79	5.57
CCNA_02141; flagellar protein FliL	0.03	0.89	2.14	3.56	4.92	5.79
CCNA_02298; zinc-finger pilus regulatory protein ZitP	0.08	1.15	2.75	3.75	4.64	5.01
CCNA_03424; AAA-family response regulator TacA	-0.03	0.73	1.93	3.42	4.95	5.89
CCNA_02125; polar development protein PodJ	-0.07	0.43	1.62	3.08	4.8	6.57
CCNA_02546; GGDEF/response regulator protein PleD	-0.08	0.6	2.02	3.32	4.48	5.31
CCNA_02257; fliN family protein FliN2	0.29	1.15	2.18	3.41	4.21	4.7
CCNA_02087; deoxyguanosinetriphosphate triphosphohydrolase	0.13	0.7	2.1	3.36	4.4	5.01
CCNA_02712; holdfast attachment protein HfaB	-0.22	0.8	1.9	3.1	4.34	5.28
CCNA_01171; histidine phosphotransferase ShpA	-0.37	0.92	1.56	2.78	4.15	4.97
CCNA_03713; RNA polymerase sigma-54 factor RpoN	0.03	-0.03	1.8	2.92	4.02	4.73
CCNA_03803; GNAT-family holdfast biogenesis protein HfsK	0.04	0.52	1.6	2.72	3.87	4.63
CCNA_02711; holdfast attachment protein HfaA	0.09	0.65	1.56	2.47	3.72	4.38
CCNA_02332; chemotaxis receiver protein CheYIII	-0.02	0.47	1.39	2.79	3.67	4.43
CCNA_00787; chemotaxis protein MotA	-0.06	0.49	1.13	2.4	3.61	4.41
CCNA_02508; oligosaccharide translocase/flippase HfsF	-0.09	0.7	1.51	2.49	3.37	3.87
CCNA_03830; HlyD family secretion protein	-0.11	0.83	1.36	2.57	3.28	3.57
CCNA_00446; chemotaxis receiver domain protein CheYII	0.02	1.06	1.21	2.2	3.08	3.77
CCNA_03831; major facilitator superfamily transporter	0.02	0.69	1.17	2.36	3.01	3.41
CCNA_00676; PSK-family transcription factor	-0.58	0.18	0.86	1.8	3.19	4.51
CCNA_01379; type I secretion outer membrane protein RsaFb	-0.13	0.91	1.13	2.19	2.93	3.26
CCNA_03585; chemotaxis receiver domain protein CheYIV	-0.7	0.9	1.24	2.14	2.86	3.16
CCNA_03586; chemotaxis protein methyltransferase CheRIII	0.2	0.54	1.26	2.02	2.74	3.18
CCNA_01280; cell development regulator SpmY	-0.1	0.05	1.44	2.01	2.57	3.12
CCNA_01226; OstA family protein	-0.04	0.55	1.56	1.99	2.27	2.4
CCNA_01213; YjgP/YjgQ family membrane permease	-0.15	0.24	0.99	2.21	2.59	2.73
CCNA_03042; pilus assembly prepilin peptidase CpaA	0.03	0.33	1.12	1.78	2.55	2.98
CCNA_03525; hypothetical protein	-1.6	1.38	1.26	1.58	1.77	2.21
CCNA_03395; two-component receiver domain protein	-0.17	0.59	1.1	1.71	2.31	2.46
CCNA_02255; lysozyme-family localization factor SpmX	-0.5	0.1	0.87	1.73	2.57	2.86
CCNA_02358; flavin reductase family protein	-0.28	0.41	0.46	1.15	2.33	3.77
CCNA_00193; 3-isopropylmalate dehydrogenase	-0.17	0.24	0.4	1.09	2.2	3.42
CCNA_02409; hybrid sensor histidine kinase/receiver protein	0.17	0.39	0.82	1.54	1.99	2.21
CCNA_03552; polysaccharide deacetylase CpaM	-0.24	0.48	0.94	1.44	1.97	2.08
CCNA_02866; YhaH-family conserved membrane protein	0.11	-0.68	0.26	1.08	2.4	3.8
CCNA_00674; NAD(FAD)-utilizing dehydrogenase	-0.4	0.11	0.31	0.88	1.93	3.22
