# Supplementary material for: Flagellar Perturbations Activate Adhesion through Two Distinct Pathways in Caulobacter crescentus
Source: mBio. 2021 Feb 9;12(1):e03266-20. doi: 10.1128/mBio.03266-20 (PMC7885107; doi:10.1128/mBio.03266-20)
Supplement: TABLE S3 [file mBio.03266-20-st003.xlsx]

## Sheet: Sheet1
Crystal violet staining:
	WT	∆pleD	∆motB	∆pleD ∆motB	∆fliF	∆fliF ∆pleD	∆fliF ∆motB	∆flgH	∆flgH ∆pleD	∆flgH ∆motB	∆flgH ∆pleD ∆motB
WT	X	ns	***	****	****	****	****	****	ns	ns	****
∆pleD	0.9635	X	****	****	****	****	****	****	ns	ns	****
∆motB	0.0006	<0.0001	X	****	****	****	****	****	**	*	****
∆pleD ∆motB	<0.0001	<0.0001	<0.0001	X	****	ns	****	****	****	****	ns
∆fliF	<0.0001	<0.0001	<0.0001	<0.0001	X	****	ns	****	****	****	****
∆fliF ∆pleD	<0.0001	<0.0001	<0.0001	>0.9999	<0.0001	X	****	****	****	****	ns
∆fliF ∆motB	<0.0001	<0.0001	<0.0001	<0.0001	0.8699	<0.0001	X	****	****	****	****
∆flgH	<0.0001	<0.0001	<0.0001	<0.0001	<0.0001	<0.0001	<0.0001	X	****	****	****
∆flgH ∆pleD	0.9992	0.5788	0.0073	<0.0001	<0.0001	<0.0001	<0.0001	<0.0001	X	ns	****
∆flgH ∆motB	0.9889	0.3786	0.018	<0.0001	<0.0001	<0.0001	<0.0001	<0.0001	>0.9999	X	****
∆flgH ∆pleD ∆motB	<0.0001	<0.0001	<0.0001	>0.9999	<0.0001	>0.9999	<0.0001	<0.0001	<0.0001	<0.0001	X
Holdfast count:
	WT	∆pleD	∆motB	∆pleD ∆motB	∆fliF	∆fliF ∆pleD	∆fliF ∆motB	∆flgH	∆flgH ∆pleD	∆flgH ∆motB	∆flgH ∆pleD ∆motB
WT	X	ns	****	**	****	*	****	****	*	***	**
∆pleD	>0.9999	X	****	*	****	*	****	****	**	****	*
∆motB	<0.0001	<0.0001	X	****	****	****	****	***	ns	ns	****
∆pleD ∆motB	0.005	0.0153	<0.0001	X	****	ns	****	****	****	****	ns
∆fliF	<0.0001	<0.0001	<0.0001	<0.0001	X	****	ns	****	****	****	****
∆fliF ∆pleD	0.0133	0.0382	<0.0001	>0.9999	<0.0001	X	****	****	****	****	ns
∆fliF ∆motB	<0.0001	<0.0001	<0.0001	<0.0001	0.666	<0.0001	X	****	****	****	****
∆flgH	<0.0001	<0.0001	0.0001	<0.0001	<0.0001	<0.0001	<0.0001	X	****	****	****
∆flgH ∆pleD	0.0181	0.0059	0.0786	<0.0001	<0.0001	<0.0001	<0.0001	<0.0001	X	ns	****
∆flgH ∆motB	0.0001	<0.0001	0.8579	<0.0001	<0.0001	<0.0001	<0.0001	<0.0001	0.8857	X	****
∆flgH ∆pleD ∆motB	0.0059	0.018	<0.0001	>0.9999	<0.0001	>0.9999	<0.0001	<0.0001	<0.0001	<0.0001	X
PhfiA-lacZ reporter
	WT	∆pleD	∆motB	∆pleD ∆motB	∆fliF	∆fliF ∆pleD	∆fliF ∆motB	∆flgH	∆flgH ∆pleD	∆flgH ∆motB	∆flgH ∆pleD ∆motB
WT	X	ns	**	****	ns	****	ns	*	ns	ns	****
∆pleD	>0.9999	X	**	****	ns	****	ns	*	ns	ns	****
∆motB	0.004	0.0039	X	****	****	****	****	ns	****	****	****
∆pleD ∆motB	<0.0001	<0.0001	<0.0001	X	****	ns	****	****	****	****	**
∆fliF	0.5866	0.5946	<0.0001	<0.0001	X	****	ns	****	ns	ns	****
∆fliF ∆pleD	<0.0001	<0.0001	<0.0001	0.0862	<0.0001	X	****	****	****	****	ns
∆fliF ∆motB	0.584	0.5919	<0.0001	<0.0001	>0.9999	<0.0001	X	****	ns	ns	****
∆flgH	0.0127	0.0123	>0.9999	<0.0001	<0.0001	<0.0001	<0.0001	X	****	***	****
∆flgH ∆pleD	0.0602	0.062	<0.0001	<0.0001	0.9808	<0.0001	0.9812	<0.0001	X	ns	****
∆flgH ∆motB	0.9648	0.9668	<0.0001	<0.0001	0.9993	<0.0001	0.9992	0.0002	0.6598	X	****
∆flgH ∆pleD ∆motB	<0.0001	<0.0001	<0.0001	0.0089	<0.0001	0.999	<0.0001	<0.0001	<0.0001	<0.0001	X
