# Supplementary material for: Flagellar Perturbations Activate Adhesion through Two Distinct Pathways in Caulobacter crescentus
Source: mBio. 2021 Feb 9;12(1):e03266-20. doi: 10.1128/mBio.03266-20 (PMC7885107; doi:10.1128/mBio.03266-20)
Supplement: TABLE S4 [file mBio.03266-20-st004.xlsx]

## Sheet: Sheet1
Plasmid	Description	Antibiotic	Reference
pNPTS138	Suicide plasmid for making unmarked deletions in C. crescentus; carries sacB for counter-selection	Km	M. R. Alley
pFC1268	pNPTS138-∆flgH; contains fusion of CC_2066 flanking regions with first and last 12 nucleotides of CC_2066 ORF included	Km	-33
pFC3067	pNPTS138-∆pleD; contains fusion of CC_2462 flanking regions with first and last 12 nucleotides of CC_2462 ORF included	Km	-33
pDH543	pNPTS138-∆flmA; contains fusion of CC_0233 flanking regions with first and last 12 nucleotides of CC_0233 ORF included	Km	This work
pDH765	pNPTS138-∆motB; contains fusion of CC_1573 flanking regions with first and last 12 nucleotides of CC_1573 ORF included	Km	This work
pDH766	pNPTS138-∆fssA; contains fusion of CC_1064 flanking regions with first and last 12 nucleotides of CC_1064 ORF included	Km	This work
pDH769	pNPTS138-∆dgcB; contains fusion of CC_1850 flanking regions with first and last 12 nucleotides of CC_1850 ORF included	Km	This work
pDH771	pNPTS138-∆shkA; contains fusion of CC_0138 flanking regions with first and last 12 nucleotides of CC_0138 ORF included	Km	This work
pDH805	pNPTS138-∆fliF; contains fusion of CC_0905 flanking regions with first and last 12 nucleotides of CC_0905 ORF included	Km	This work
pDH810	pNPTS138-∆fliM; contains fusion of CC_2061 flanking regions with first and last 12 nucleotides of CC_2061 ORF included	Km	This work
pDH836	pNPTS138-∆fssB; contains fusion of CC_2058 flanking regions with first 33 and last 60 nucleotides of CC_2058 ORF included	Km	This work
pMT585	Contains multiple cloning site downstream of Pxyl; integrates upstream of xylX; used for complementation	Km	-78
pFC3093	pMT585 containing flgH under the control of PflgF for integration at xylX locus; 226bp upstream of CC_2063 fused to the CC_2066 ORF was inserted in reverse orientation into pMT585	Km	-33
pFC3094	pMT585 containing PflgE without insert for integration at xylX locus; 216bp upstream of CC_2063 was inserted in reverse orientation into pMT585	Km	-33
pDH859	pMT585 containing PsciP without insert for integration at xylX locus; 168bp upstream of CC_0903 was inserted in reverse orientation into pMT585	Km	This work
pDH879	pMT585 containing fliF under the control of PsciP for integration at xylX locus; 168bp upstream of CC_0903 fused to the CC_0905 ORF was inserted in reverse orientation into pMT585	Km	This work
pDH852	pMT585 containing PfliL without insert for integration at xylX locus; 226bp upstream of CC_2062 was inserted in reverse orientation into pMT585	Km	This work
pDH853	pMT585 containing fliM under the control of PfliL for integration at xylX locus; 226bp upstream of CC_2062 fused to the CC_2061 ORF was inserted in reverse orientation into pMT585	Km	This work
pDH634	pMT585 containing PflmA without insert for integration at xylX locus; 128bp upstream of CC_0233 was inserted in reverse orientation into pMT585	Km	This work
pDH633	pMT585 containing flmA under the control of PflmA for integration at xylX locus; 128bp upstream of CC_0233 fused to the CC_0233 ORF was inserted in reverse orientation into pMT585	Km	This work
pDH893	pMT585 containing PdivK without insert for integration at xylX locus; 185bp upstream of CC_2463 was inserted in reverse orientation into pMT585	Km	This work
pDH880	pMT585 containing pleD under the control of PdivK for integration at xylX locus; 185bp upstream of CC_2463 fused to the CC_2062 ORF was inserted in reverse orientation into pMT585	Km	This work
pDH889	pMT585 containing PmotB without insert for integration at xylX locus; 201bp upstream of CC_1573 was inserted in reverse orientation into pMT585	Km	This work
pDH890	pMT585 containing motB under the control of PmotB for integration at xylX locus; 201bp upstream of CC_1573 fused to the CC_1573 ORF was inserted in reverse orientation into pMT585	Km	This work
pDH935	pMT585 containing PfssA without insert for integration at xylX locus; 68bp upstream of CC_1064 was inserted in reverse orientation into pMT585	Km	This work
pDH936	pMT585 containing fssA under the control of PfssA for integration at xylX locus; 68bp upstream of CC_1064 fused to the CC_1064 ORF was inserted in reverse orientation into pMT585	Km	This work
pDH949	pMT585 containing fssB under the control of PfliL for integration at xylX locus; 226bp upstream of CC_2062 fused to the CC_2058 ORF was inserted in reverse orientation into pMT585	Km	This work
pDH948	pMT585 containing PdgcB without insert for integration at xylX locus; 193bp upstream of CC_1850 was inserted in reverse orientation into pMT585	Km	This work
pDH937	pMT585 containing dgcB under the control of PdgcB for integration at xylX locus; 193bp upstream of CC_1850 fused to the CC_1850 ORF was inserted in reverse orientation into pMT585	Km	This work
pDH908	pMT585 containing PshkA without insert for integration at xylX locus; 221bp upstream of CC_0138 was inserted in reverse orientation into pMT585	Km	This work
pDH909	pMT585 containing shkA under the control of PshkA for integration at xylX locus; 221bp upstream of CC_0138 fused to the CC_0138 ORF was inserted in reverse orientation into pMT585	Km	This work
pDH904	To replace fljK with fljKT103C; pNTPS138 containing fljKT103C allele fused to 488bp upstream and 481 bp downstream flanking regions	Km	This work
pFC1948	pRKlac290 containing the hfiA promoter fused to lacZ	Tet	-35
pDH967	pMT585 containing pleDE370Q under the control of PdivK for integration at xylX locus; 185bp upstream of CC_2463 fused to the CC_2062 ORF was inserted in reverse orientation into pMT585	Km	This work
pDH968	pMT585 containing motBD33N under the control of PmotB for integration at xylX locus; 201bp upstream of CC_1573 fused to the CC_1573 ORF was inserted in reverse oreintation into pMT585	Km	This work
pDH982	pMT585 containing pleDD53N under the control of PdivK for integration at xylX locus; 185bp upstream of CC_2463 fused to the CC_2062 ORF was inserted in reverse orientation into pMT585	Km	This work
pDH983	pMT585 containing dgcBE261Q under the control of PdgcB for integration at xylX locus; 193bp upstream of CC_1850 fused to the CC_1850 ORF was inserted in reverse orientation into pMT585	Km	This work
