# Supplementary material for: Flagellar Perturbations Activate Adhesion through Two Distinct Pathways in Caulobacter crescentus
Source: mBio. 2021 Feb 9;12(1):e03266-20. doi: 10.1128/mBio.03266-20 (PMC7885107; doi:10.1128/mBio.03266-20)
Supplement: TABLE S5 [file mBio.03266-20-st005.xlsx]

## Sheet: Sheet1
Strain	Organism	Genotype	Description	Source
FC19	C. crescentus CB15	CB15	Wild type	ATCC 19089
FC1266	C. crescentus CB15	∆flgH	In frame deletion of CC_2066	-33
DH816	C. crescentus CB15	∆fliF	In frame deletion of CC_0905	This work
DH843	C. crescentus CB15	∆fliF ∆pleD	In frame deletion of CC_0905 in DH659 background	This work
DH844	C. crescentus CB15	∆fliF ∆motB	In frame deletion of CC_0905 in DH776 background	This work
DH839	C. crescentus CB15	∆fliM	In frame deletion of CC_2061	This work
DH858	C. crescentus CB15	∆fliM ∆motB	In frame deletion of CC_2061 in DH776 background	This work
DH840	C. crescentus CB15	∆fliM ∆pleD	In frame deletion of CC_2061 in DH659 background	This work
DH777	C. crescentus CB15	∆flgH ∆motB	In frame deletion of CC_1573 in FC1266 background	This work
DH649	C. crescentus CB15	∆flgH ∆pleD	In frame deletion of CC_2462 in FC1266 background	-33
DH547	C. crescentus CB15	∆flmA	In frame deletion of CC_0233	This work
DH851	C. crescentus CB15	∆flmA ∆motB	In frame deletion of CC_0233 in DH776 background	This work
DH850	C. crescentus CB15	∆flmA ∆pleD	In frame deletion of CC_0233 in DH659 background	This work
DH659	C. crescentus CB15	∆pleD	In frame deletion of CC_2462	-33
DH776	C. crescentus CB15	∆motB	In frame deletion of CC_1573	This work
DH783	C. crescentus CB15	∆fssA	In frame deletion of CC_1064	This work
DH784	C. crescentus CB15	∆fssA ∆flgH	In frame deletion of CC_1064 in FC1266 background	This work
DH875	C. crescentus CB15	∆fssA ∆fliF	In frame deletion of CC_1064 in DH816 background	This work
DH845	C. crescentus CB15	∆fssB	In frame deletion of CC_2058	This work
DH846	C. crescentus CB15	∆fssB ∆flgH	In frame deletion of CC_2058 in FC1266 background	This work
DH878	C. crescentus CB15	∆fssB ∆fliF	In frame deletion of CC_2058 in DH816 background	This work
DH787	C. crescentus CB15	∆dgcB	In frame deletion of CC_1850	This work
DH788	C. crescentus CB15	∆dgcB ∆flgH	In frame deletion of CC_1850 in FC1266 background	This work
DH876	C. crescentus CB15	∆dgcB ∆fliF	In frame deletion of CC_1850 in DH816 background	This work
DH791	C. crescentus CB15	∆shkA	In frame deletion of CC_0138	This work
DH792	C. crescentus CB15	∆shkA ∆flgH	In frame deletion of CC_0138 in FC1266 background	This work
DH897	C. crescentus CB15	∆shkA ∆fliF	In frame deletion of CC_0138 in DH816 background	This work
DH911	C. crescentus CB15	fljKT103C	fljKT103C inserted at fljK locus using pDH904	This work
DH912	C. crescentus CB15	∆flgH fljKT103C	fljKT103C inserted at fljK locus of DH553 using pDH904	This work
DH946	C. crescentus CB15	∆fssA fljKT103C	fljKT103C inserted at fljK locus of DH783 using pDH904	This work
DH947	C. crescentus CB15	∆fssB fljKT103C	fljKT103C inserted at fljK locus of DH845 using pDH904	This work
DH913	C. crescentus CB15	∆pleD ∆motB	In frame deletion of CC_1573 in DH659 background	This work
DH914	C. crescentus CB15	∆flgH ∆pleD ∆motB	In frame deletion of CC_1573 in DH649 background	This work
DH822	C. crescentus CB15	∆fliF ∆flgH	In frame deletion of CC_0905 in FC1266 background	This work
DH964	C. crescentus CB15	∆fliF ∆flgH ∆motB	In frame deletion of CC_2066 in DH844 background	This work
DH996	C. crescentus CB15	∆fliF ∆flgH ∆pleD	In frame deletion of CC_2462 in DH822 background	This work
FC3075	C. crescentus CB15	∆flgH xyl::PflgE-empty	pFC3094 integrated at xylose locus of FC1266	-33
FC3074	C. crescentus CB15	∆flgH xyl::PflgE-flgH	pFC3093 integrated at xylose locus of FC1266	-33
DH887	C. crescentus CB15	∆fliF xyl::PsciP-empty	pDH859 integrated at xylose locus of DH816	This work
DH888	C. crescentus CB15	∆fliF xyl::PsciP-fliF	pDH879 integrated at xylose locus of DH816	This work
DH861	C. crescentus CB15	∆fliM xyl::PfliL-empty	pDH852 integrated at xylose locus of DH839	This work
DH862	C. crescentus CB15	∆fliM xyl::PfliL-fliM	pDH853 integrated at xylose locus of DH839	This work
DH638	C. crescentus CB15	∆flmA xyl::PflmA-empty	pDH634 integrated at xylose locus of DH547	This work
DH637	C. crescentus CB15	∆flmA xyl::PflmA-flmA	pDH633 integrated at xylose locus of DH547	This work
DH899	C. crescentus CB15	∆pleD xyl::PdivK-empty	pDH893 integrated at xylose locus of DH659	This work
DH898	C. crescentus CB15	∆pleD xyl::PdivK-pleD	pDH880 integrated at xylose locus of DH659	This work
DH906	C. crescentus CB15	∆pleD ∆flgH xyl::PdivK-empty	pDH893 integrated at xylose locus of DH649	This work
DH905	C. crescentus CB15	∆pleD ∆flgH xyl::PdivK-pleD	pDH880 integrated at xylose locus of DH649	This work
DH895	C. crescentus CB15	∆motB xyl::PmotB-empty	pDH889 integrated at xylose locus of DH776	This work
DH896	C. crescentus CB15	∆motB xyl::PmotB-motB	pDH890 integrated at xylose locus of DH776	This work
DH902	C. crescentus CB15	∆motB ∆flgH xyl::PmotB-empty	pDH889 integrated at xylose locus of DH777	This work
DH903	C. crescentus CB15	∆motB ∆flgH xyl::PmotB-motB	pDH890 integrated at xylose locus of DH777	This work
DH938	C. crescentus CB15	∆fssA xyl::PfssA-empty	pDH935 integrated at xylose locus of DH783	This work
DH939	C. crescentus CB15	∆fssA xyl::PfssA-fssA	pDH936 integrated at xylose locus of DH783	This work
DH940	C. crescentus CB15	∆fssA ∆flgH xyl::PfssA-empty	pDH935 integrated at xylose locus of DH784	This work
DH941	C. crescentus CB15	∆fssA ∆flgH xyl::PfssA-fssA	pDH936 integrated at xylose locus of DH784	This work
DH950	C. crescentus CB15	∆dgcB xyl::PdgcB-empty	pDH948 integrated at xylose locus of DH787	This work
DH951	C. crescentus CB15	∆dgcB xyl::PdgcB-dgcB	pDH937 integrated at xylose locus of DH787	This work
DH952	C. crescentus CB15	∆dgcB ∆flgH xyl::PdgcB-empty	pDH948 integrated at xylose locus of DH788	This work
DH953	C. crescentus CB15	∆dgcB ∆flgH xyl::PdgcB-dgcB	pDH937 integrated at xylose locus of DH788	This work
DH954	C. crescentus CB15	∆dgcB ∆shkA	In frame deletion of CC_0138 in DH787 background	This work
DH955	C. crescentus CB15	∆flgH ∆dgcB ∆shkA	In frame deletion of CC_0138 in DH788 background	This work
DH957	C. crescentus CB15	∆fssB xyl::PfliL-empty	pDH852 integrated at xylose locus of DH845	This work
DH958	C. crescentus CB15	∆fssB xyl::PfliL-fssB	pDH949 integrated at xylose locus of DH845	This work
DH959	C. crescentus CB15	∆fssB ∆flgH xyl::PfliL-empty	pDH852 integrated at xylose locus of DH846	This work
DH960	C. crescentus CB15	∆fssB ∆flgH xyl::PfliL-fssB	pDH949 integrated at xylose locus of DH846	This work
DH920	C. crescentus CB15	∆shkA xyl::PshkA-empty	pDH908 integrated at xylose locus of DH791	This work
DH921	C. crescentus CB15	∆shkA xyl::PshkA-shkA	pDH909 integrated at xylose locus of DH791	This work
DH922	C. crescentus CB15	∆shkA ∆flgH xyl::PshkA-empty	pDH908 integrated at xylose locus of DH792	This work
DH923	C. crescentus CB15	∆shkA ∆flgH xyl::PshkA-shkA	pDH909 integrated at xylose locus of DH792	This work
DH990	C. crescentus CB15	∆motB ∆flgH xyl::PmotB-motBD33N	pDH968 integrated at x ylose locus of DH777	This work
DH991	C. crescentus CB15	∆dgcB ∆flgH xyl::PdgcB-dgcBE271Q	pDH983 integrated at x ylose locus of DH788	This work
DH997	C. crescentus CB15	∆pleD ∆flgH xyl::PdivK-pleDE370Q	pDH967 integrated at xylose locus of DH649	This work
DH998	C. crescentus CB15	∆pleD ∆flgH xyl::PdivK-pleDD53N	pDH982 integrated at xylose locus of DH649	This work
DH1037	C. crescentus CB15	∆motA	In frame deletion of CC_0750	This work
DH1040	C. crescentus CB15	∆fliF ∆motA	In frame deletion of CC_0750 in DH816 background	This work
DH1041	C. crescentus CB15	∆flgH ∆motA	In frame deletion of CC_0750 in DH553	This work
DH1086	C. crescentus CB15	∆fssA ∆fssB	In frame deletion of CC_1064 in DH845 background	This work
DH1086	C. crescentus CB15	∆flgH ∆fssA ∆fssB	In frame deletion of CC_1064 in DH846 background	This work
DH1098	C. crescentus CB15	∆shkA ∆motB	In frame deletion of CC_1573 in DH791 background	This work
DH1099	C. crescentus CB15	∆flgH ∆shkA ∆motB	In frame deletion of CC_1573 in DH792 background	This work
