# Supplementary material for: Flagellar Perturbations Activate Adhesion through Two Distinct Pathways in Caulobacter crescentus
Source: mBio. 2021 Feb 9;12(1):e03266-20. doi: 10.1128/mBio.03266-20 (PMC7885107; doi:10.1128/mBio.03266-20)
Supplement: TABLE S6 [file mBio.03266-20-st006.xlsx]

## Sheet: Sheet1
Library name	SCD_147	SCD_105
SRA BioProject number	PRJNA640825	PRJNA640725
Genetic background	CB15 WT	∆flgH
Total reads	62819957	48083939
Mapped reads	35866380	23139968
Mapped barcodes in pool	273529	323456
Distinct insertion sites	62467	65051
Coding genes with central insertions	3244	3224
Median strains per hit protein	40	47
Mean strains per hit protein	58.2	69.4
